# Supplementary material for: Integration of Membrane Proteins into the Outer Membrane of Diderm Bacteria by the BAM Complex
Source: Chem Rev. 2026 Mar 24;126(7):4036–61. doi: 10.1021/acs.chemrev.5c00764 (PMC13067283; doi:10.1021/acs.chemrev.5c00764)
Supplement: Supplementary file 2 [file cr5c00764_si_002.xlsx]

## Sheet: Sheet1
PDB code	Description	BamA substrate	BamA Conformation	Resolution (Å)	Membrane mimic	Membrane mimic detail	Paper	Group	Information	Disulphide Trapping	Deletion Trapping	BamA mutation	Partner mutation
9HG5	SurA bound	Apo	Lateral Open	2.82	Detergent	DDM	Lehner et al 2025	Hiller	Extended SurA, BamC resolved	No	No
9HG6	SurA bound	Apo	Lateral Open	2.7	Detergent	DDM	Lehner et al 2025	Hiller	Extended SurA	No	No
9HG7	SurA bound	Apo	Lateral Open	2.8	Detergent	DDM	Lehner et al 2025	Hiller	Compact SurA	No	No
9HG8	SurA bound	Apo	Lateral Open	2.9	Detergent	DDM	Lehner et al 2025	Hiller	Compact SurA, BamC resolved	No	No
9CNW	Apo	Apo	Lateral Open	2.6	Detergent	DDM	Sun et al 2024	Genentech
9CNY	Apo	Apo	Lateral Open	4	SMALP	SMALP-200	Sun et al 2024	Genentech
8PZ1	SurA bound	Apo	Lateral Open	4.1	Detergent	DDM	Fenn et al 2024	Ranson/Radford	Compact SurA crosslinked at POTRA-1	Yes	No	R76C	K27C
8PZ2	SurA bound	Apo	Lateral Open	4.2	Detergent	DDM	Fenn et al 2024	Ranson/Radford	Extended SurA crosslinked at POTRA-1, primed BAM	Yes	No	R76C	K27C
7RI5	Apo	Apo	Lateral Open	4	Nanodisc	MSP1E3D1	Wu et al 2021	Noinaj
7RI6	Apo	Apo	Lateral Open	5.9	Nanodisc	MSP1E3D1	Wu et al 2021	Noinaj
7RI7	Apo	Apo	Lateral Open	8	Nanodisc	MSP1D1	Wu et al 2021	Noinaj
7RI8	Apo	Apo	Lateral Open	7.5	Nanodisc	MSP2N2	Wu et al 2021	Noinaj
7RI9	Apo	Apo	Lateral Open	6.9	Nanodisc	MSP1E3D1	Wu et al 2021	Noinaj
7BNQ	Apo	Apo	Lateral Closed	4.1	Detergent	DDM	White et al 2021	Ranson/Radford	Lid Locked			E425C/S665C
7NBX	Apo	Apo	Lateral Open	4.8	Detergent	DDM	White et al 2021	Ranson/Radford	Lid Locked			E425C/S665C
8BWC	Apo	Apo	Lateral Open	3.5	Detergent	DDM	Haysom et al 2023	Ranson/Radford
6SMX	Apo	Apo	Lateral Open	6.7	Nanodisc	MSP1D1	Iadanza et al	Ranson/Radford
6SN0	Apo	Apo	Lateral Open	10.8	Nanodisc	MSP1D1	Iadanza et al	Ranson/Radford
6SN2	Apo	Apo	Lateral Open	9.5	Nanodisc	MSP1D1	Iadanza et al	Ranson/Radford
6SN3	Apo	Apo	Lateral Open	8.4	Nanodisc	MSP1D1	Iadanza et al	Ranson/Radford
6SN4	Apo	Apo	Lateral Open	9.5	Nanodisc	MSP1D1	Iadanza et al	Ranson/Radford
6SN5	Apo	Apo	Lateral Open	9.8	Nanodisc	MSP1D1	Iadanza et al	Ranson/Radford
6SN7	Apo	Apo	Lateral Open	8.9	Nanodisc	MSP1D1	Iadanza et al	Ranson/Radford
6SN8	Apo	Apo	Lateral Open	8.4	Nanodisc	MSP1D1	Iadanza et al	Ranson/Radford
6SO7	Apo	Apo	Lateral Open	10.5	Nanodisc	MSP1D1	Iadanza et al	Ranson/Radford
6SO8	Apo	Apo	Lateral Open	9.8	Nanodisc	MSP1D1	Iadanza et al	Ranson/Radford
6SOA	Apo	Apo	Lateral Open	10.8	Nanodisc	MSP1D1	Iadanza et al	Ranson/Radford
6SOC	Apo	Apo	Lateral Open	9	Nanodisc	MSP1D1	Iadanza et al	Ranson/Radford
6SOG	Apo	Apo	Lateral Open	8.3	Nanodisc	MSP1D1	Iadanza et al	Ranson/Radford
6SOH	Apo	Apo	Lateral Open	9.5	Nanodisc	MSP1D1	Iadanza et al	Ranson/Radford
6SOB	Apo	Apo	Lateral Open	8.5	Nanodisc	MSP1D1	Iadanza et al	Ranson/Radford
6SOJ	Apo	Apo	Lateral Open	10.4	Nanodisc	MSP1D1	Iadanza et al	Ranson/Radford
6SN9	Apo	Apo	Lateral Open	9.8	Nanodisc	MSP1D1	Iadanza et al	Ranson/Radford
6LYU	Apo	Apo	Lateral Open	4.2	Nanodisc	Saposin	Xiao et al 2021	Huang
5LJO	Apo	Apo	Lateral Open	4.9	Detergent	DDM	Iadanza et al 2016	Ranson/Radford
9ΗG9	Inhibitor/SurA-bound	Inhibitor	Lateral Closed	2.88	Detergent	DDM	Lehner et al 2025	Hiller	Extended SurA, in presence of DarA	No	No
9HGA	Inhibitor/SurA-bound	Inhibitor	Lateral Closed	3.62	Detergent	DDM	Lehner et al 2025	Hiller	Compact SurA, in presence of DarA	No	No
9HE1	Inhibitor	Inhibitor	Lateral Closed	3	Nanodisc	MSPdH5	Modaresi et al 2024	Hiller	Xenorcepeptide A2
9CNZ	Inhibitor	Inhibitor	Lateral Open	3.1	Detergent	DDM	Sun et al 2024	Genentech	PTB2
9CNX	Inhibitor	Inhibitor	Lateral Closed	3.6	Detergent	DDM	Sun et al 2024	Genentech	PTB1
9CO0	Inhibitor	Inhibitor	Lateral Open	3.3	SMALP	SMALP-200	Sun et al 2024	Genentech	PTB2
8PZU	Inhibitor/SurA-bound	Inhibitor	Lateral Closed	3.5	Detergent	DDM	Fenn et al 2024	Ranson/Radford	Compact SurA crosslinked at POTRA-1 in the presence of DarB	Yes	No	R76C	K27C
8PZV	Inhibitor/SurA-bound	Inhibitor	Lateral Closed	2.9	Detergent	DDM	Fenn et al 2024	Ranson/Radford	Extended SurA crosslinked at POTRA-1, primed BAM, in the presence of DarB	Yes	No	R76C	K27C
8BVQ	Inhibitor	Inhibitor	Lateral Closed	3.3	Detergent	DDM	Haysom et al 2023	Ranson/Radford	DarB
7RIW	Inhibitor	Inhibitor	Lateral Closed	3.6	Detergent	DDM	Miller et al 2022	Hiller	Dyno
7NRI	Inhibitor	Inhibitor	Lateral Closed	3	Detergent	DDM	Kaur et al 2021	Hiller	DarA
8ADG	Inhibitor	Inhibitor	Lateral Closed	3	Detergent	DDM	Seyfert et al 2023	Marvolits	Dar22
8ADI	Inhibitor	Inhibitor	Lateral Closed	3.4	Detergent	DDM	Seyfert et al 2023	Marvolits	Dar9
7NCS	Inhibitor	Apo	Lateral Open	7.1	Detergent	DDM	White et al 2021	Ranson/Radford	Lid Locked Fab bound			E425C/S665C
7ND0	Inhibitor	Apo	Lateral Closed	5.2	Detergent	DDM	White et al 2021	Ranson/Radford	Lid Locked Fab bound			E425C/S665C
8QPU	Substrate-bound/SurA-bound	EspP	Lateral Wide Open	5.2	Detergent	DDM	Fenn et al 2024	Ranson/Radford	Release complex, SurA Extended, strands 1-12 + central helix, fully hybridised β1 with β12 ΕspP, SurA concatenated to EspP, EspP crosslinked to BamA β1	Yes	No	S425C	S1299C
8QOG	Substrate-bound/SurA-bound	EspP	Lateral Wide Open	4.3	Detergent	DDM	Fenn et al 2024	Ranson/Radford	Release complex, SurA Compact, strands 1-12 + central helix, fully hybridised β1 with β12 ΕspP, SurA concatenated to EspP, EspP crosslinked to BamA β1	Yes	No	S425C	S1299C
8QP5	Substrate-bound	EspP	Lateral Wide Open	4.4	Detergent	DDM	Fenn et al 2024	Ranson/Radford	Release complex, SurA Released, strands 1-12 + central helix, fully hybridised β1 with β12 ΕspP, SurA concatenated to EspP, EspP crosslinked to BamA β1	Yes	No	S425C	S1299C
8QN4	Substrate-bound	EspP	Lateral Wide Open	3.4	?	?	not published	Dong	Strands 1-12 + central helix, fully hybridised β1 with β12 ΕspP	?	?	?	?
8SPR	Substrate-bound	EspP	Lateral Open	3.9	?	?	not published	Noinaj	strands 1-12 + central helix, fully released EspP barrel	?	?	?	?
8SQA	Substrate-bound	EspP	Lateral Closed*	4.2	?	?	not published	Noinaj	strands 8-12	?	?	?	?
8SQB	Substrate-bound	EspP	Lateral Wide Open	3.8	?	?	not published	Noinaj	strands 7-12	?	?	?	?
7YE4	Substrate-bound	EspP	Lateral Wide Open	3.4	Nanodisc	MSP1D1	Shen et al 2023	Dong	EspP release structures, strands 1-12 + central helix, fully hybridised β1 with β12 ΕspP, MBP-EspP(948-1300) construct	Yes		G431C/G781C	N1293C/A1043C
7YE6	Substrate-bound	EspP	Lateral Closed*	3.4	Nanodisc	MSP1D1	Shen et al 2023	Dong	EspP release structures, strands 1-12 + central helix, β1 and β12 EspP started to unpeel, MBP-EspP(948-1300) construct	Yes		N427C	R1297C
8BNZ	Substrate-bound	EspP	Lateral Wide Open	3.5	Nanodisc	MSP1D1	Shen et al 2023	Dong	EspP release structures, strands 1-12 + central helix, fully hybridised β1 with β12 ΕspP, MBP-EspP(948-1300) construct	Yes		G431C	N1293C
8BO2	Substrate-bound	EspP	Lateral Closed*	3.1	Nanodisc	MSP1D1	Shen et al 2023	Dong	EspP release structures, strands 1-12 + central helix, β1 and β12 EspP only associated at crosslink, barrels fully formed, MBP-EspP(948-1300) construct	Yes		S425C	S1299C
7TSZ	Substrate-bound	EspP	Lateral Wide Open	4.5	SMALP	Xiran SL30010P20	Doyle et al 2022	Bernstein	EspP strand 12 only, MBP-EspP(948-1300) construct	Yes	No	S425C	S1299C
7TT0	Substrate-bound	EspP	Lateral Wide Open	4.3	SMALP	Xiran SL30010P21	Doyle et al 2022	Bernstein	EspP strands 10-12, MBP-EspP(948-1300) construct	Yes	No	S425C	S1299C
7TT1	Substrate-bound	EspP	Lateral Wide Open	4.3	SMALP	Xiran SL30010P22	Doyle et al 2022	Bernstein	EspP strands 11-12, MBP-EspP(948-1300) construct	Yes	No	S425C	S1299C
7TT2	Substrate-bound	EspP	Lateral Wide Open	4.2	SMALP	Xiran SL30010P23	Doyle et al 2022	Bernstein	EspP strands 11-12, MBP-EspP(948-1300) construct	Yes	No	S425C	S1299C
7TT3	Substrate-bound	EspP	Lateral Wide Open	4.3	SMALP	Xiran SL30010P24	Doyle et al 2022	Bernstein	EspP strands 10-12, MBP-EspP(948-1300) construct	Yes	No	S425C	S1299C
7TT4	Substrate-bound	EspP	Lateral Wide Open	4.2	SMALP	Xiran SL30010P25	Doyle et al 2022	Bernstein	EspP strands 10-12, MBP-EspP(948-1300) construct	Yes	No	S425C	S1299C
7TT5	Substrate-bound	EspP	Lateral Wide Open	4.3	SMALP	Xiran SL30010P26	Doyle et al 2022	Bernstein	EspP strands 1-12, open sheet EspP stat, MBP-EspP(948-1300) construct	Yes	No	S425C	S1299C
7TT6	Substrate-bound	EspP	Lateral Wide Open	4.3	SMALP	Xiran SL30010P27	Doyle et al 2022	Bernstein	EspP strands 1-12, intermediate open EspP state, MBP-EspP(948-1300) construct	Yes	No	S425C	S1299C
7TT7	Substrate-bound	EspP	Lateral Wide Open	4.8	SMALP	Xiran SL30010P28	Doyle et al 2022	Bernstein	EspP strands 1-12, barrelized EspP, MBP-EspP(948-1300) construct	Yes	No	S425C	S1299C
7TTC	Substrate-bound	EspP	Lateral Wide Open	3.6	SMALP	Xiran SL30010P29	Doyle et al 2022	Bernstein	EspP strands 9-12, MBP-EspP(948-1300) construct	Yes	No	S425C	S1299C
7RI4	Substrate-bound	EspP	Lateral Closed*	3.4	Detergent	LMNG	Wu et al 2021	Noinaj	EspP strands 9-12, MBP-EspP9(1217-1300) construct	Yes	Yes	C690S/C700S/I806C	G1226C
7RJ5	Substrate-bound	EspP	Lateral Closed*	7	Nanodisc	MSP1E3D1	Wu et al 2021	Noinaj	EspP strands 9-12, MBP-EspP(948-1300) construct	No	No
8QPV	Substrate-bound/SurA-bound	OmpX	Lateral Wide Open	4	Detergent	DDM	Fenn et al 2024	Ranson/Radford	Handover Complex - SurA concatenated to OmpX with Δloop1, OmpX crosslinked to BamA β1	Yes	Yes	S425C	R170C/Δloop1
8QPW	SurA-bound	OmpX	Lateral Open	5.3	Detergent	DDM	Fenn et al 2024	Ranson/Radford	Arrival Complex - SurA concatenated to OmpX, SurA crosslinked to BamA at POTRA1	Yes/No	No	R76C	K27C
6V05	Substrate-bound	BamA	Lateral Wide Open	4.1	Detergent	GDN	Tomasek et al 2020	Kahne	BamA substrate lacking loop1, POTRAs3-5	Yes	Yes	C690S/C700S/F804C	C690S/C700S/T467C/Δloop1/ΔPOTRA3-5
