# Supplementary material for: Integration of Membrane Proteins into the Outer Membrane of Diderm Bacteria by the BAM Complex
Source: Chem Rev. 2026 Mar 24;126(7):4036–61. doi: 10.1021/acs.chemrev.5c00764 (PMC13067283; doi:10.1021/acs.chemrev.5c00764)
Supplement: Supplementary file 3 [file cr5c00764_si_003.xlsx]

## Sheet: sheet1
	Gene(s)	E.coli strain background (Published nomenclature)	Phenotype	Of potential interest	Reference
	∆bamA	MC4100 (RAM1134)	Lethal	Discovery of essential role for BamA in E.coli	Werner, J. and Misra, R. (2005), YaeT (Omp85) affects the assembly of lipid-dependent and lipid-independent outer membrane proteins of Escherichia coli. Molecular Microbiology, 57: 1450-1459. https://doi.org/10.1111/j.1365-2958.2005.04775.x
	∆bamA	MC4100 (JCM166)	Lethal	BamA under araBAD promoter, strain only grows in presence of Arabinose	Wu, T., Malinverni, J., Ruiz, N., Kim, S., Silhavy, T.J., Kahne, D., 2005. Identification of a Multicomponent Complex Required for Outer Membrane Biogenesis in Escherichia coli. Cell 121, 235–245.. https://doi.org/10.1016/j.cell.2005.02.015
	∆bamB	MG1655 (CAG41445)	OM Permeability defects	Sensitive to SDS, rifampicin, novobiocin and a small peptide	Onufryk C, Crouch ML, Fang FC, Gross CA. Characterization of six lipoproteins in the sigmaE regulon. J Bacteriol. 2005 Jul;187(13):4552-61. doi: 10.1128/JB.187.13.4552-4561.2005. PMID: 15968066; PMCID: PMC1151791.
	∆bamC	MG1655 (CAG41258)	OM Permeability defects	Sensitive to rifampicin	Onufryk C, Crouch ML, Fang FC, Gross CA. Characterization of six lipoproteins in the sigmaE regulon. J Bacteriol. 2005 Jul;187(13):4552-61. doi: 10.1128/JB.187.13.4552-4561.2005. PMID: 15968066; PMCID: PMC1151791.
	∆bamD	AB1157 (CAG41356)	Lethal	Discovery of bamD essentiality	Onufryk C, Crouch ML, Fang FC, Gross CA. Characterization of six lipoproteins in the sigmaE regulon. J Bacteriol. 2005 Jul;187(13):4552-61. doi: 10.1128/JB.187.13.4552-4561.2005. PMID: 15968066; PMCID: PMC1151791.
	∆bamB ∆bamE	MC4100 (BH709)	Conditional lethality	Growth only occurs in minimal media, though to be related to RcsF	Hart EM, Gupta M, Wühr M, Silhavy TJ. The Synthetic Phenotype of ΔbamB ΔbamE Double Mutants Results from a Lethal Jamming of the Bam Complex by the Lipoprotein RcsF. mBio. 2019
	∆bamB	BW25113 (∆bamB)	OM permeability defects	Sensitive to Bacitracin, Benzalkonium, Carbenicili, cisplatin, Cefsulodin, Erythromycin, EMIC, Hydroxyurea, SDS, Salt, Vancomycin. Also investigated genetic interactions via conditionally essential genes	Bryant Jack A, Staunton Kara A, Doherty Hannah M, Alao Micheal B, Ma Xuyu, Morcinek-Orłowska Joanna, Goodall Emily CA, Gray Jessica, Milner Mathew, Cole Jeffrey A, de Cogan Felicity, Knowles Timothy J, Glinkowska Monika, Moradigaravand Danesh, Henderson Ian R, Banzhaf Manuel (2024) Bam complex associated proteins in Escherichia coli are functionally linked to peptidoglycan biosynthesis, membrane …
	∆bamC	BW25113 (∆bamC)	None	Tested OM permeability via a plethora of different antibiotics and conditions. Also investigated genetic interactions via conditionally essential genes	Bryant Jack A, Staunton Kara A, Doherty Hannah M, Alao Micheal B, Ma Xuyu, Morcinek-Orłowska Joanna, Goodall Emily CA, Gray Jessica, Milner Mathew, Cole Jeffrey A, de Cogan Felicity, Knowles Timothy J, Glinkowska Monika, Moradigaravand Danesh, Henderson Ian R, Banzhaf Manuel (2024) Bam complex associated proteins in Escherichia coli are functionally linked to peptidoglycan biosynthesis, membrane …
	∆bamE	BW25113 (∆bamE)	Minor OM Permeability defects	Sensitive to Bacitracin and Vancomycin. Also investigated genetic interactions via conditionally essential genes	Bryant Jack A, Staunton Kara A, Doherty Hannah M, Alao Micheal B, Ma Xuyu, Morcinek-Orłowska Joanna, Goodall Emily CA, Gray Jessica, Milner Mathew, Cole Jeffrey A, de Cogan Felicity, Knowles Timothy J, Glinkowska Monika, Moradigaravand Danesh, Henderson Ian R, Banzhaf Manuel (2024) Bam complex associated proteins in Escherichia coli are functionally linked to peptidoglycan biosynthesis, membrane …
	∆bamB	BL21(DE3)* (∆bamB)	OMP assembly defects	Important for assembly of 16+ stranded and oligomerization of trimeric OMPs	Thewasano, N., Germany, E.M., Maruno, Y., Nakajima, Y., Shiota, T., 2023. Categorization of Escherichia coli outer membrane proteins by dependence on accessory proteins of the β-barrel assembly machinery complex. Journal of Biological Chemistry 299, 104821.. https://doi.org/10.1016/j.jbc.2023.104821
	∆bamC	BL21(DE3)* (∆bamC)	None		Thewasano, N., Germany, E.M., Maruno, Y., Nakajima, Y., Shiota, T., 2023. Categorization of Escherichia coli outer membrane proteins by dependence on accessory proteins of the β-barrel assembly machinery complex. Journal of Biological Chemistry 299, 104821.. https://doi.org/10.1016/j.jbc.2023.104821
	∆bamE	BL21(DE3)* (∆bamE)	OMP assembly defects	Important for assembly of various size OMPs and oligomerization of trimeric OMPs. Also found to stabilize BamAD inetraction	Thewasano, N., Germany, E.M., Maruno, Y., Nakajima, Y., Shiota, T., 2023. Categorization of Escherichia coli outer membrane proteins by dependence on accessory proteins of the β-barrel assembly machinery complex. Journal of Biological Chemistry 299, 104821.. https://doi.org/10.1016/j.jbc.2023.104821
	∆bamE	MC4100 (MT-567)	Minor growth defects	BamE interacts with BamA and BamD, regulating there interaction	Kumar S, Konovalova A. BamE directly interacts with BamA and BamD coordinating their functions. Mol Microbiol. 2023 Sep;120(3):397-407. doi: 10.1111/mmi.15127. Epub 2023 Jul 17. PMID: 37455652; PMCID: PMC10528117.
	∆bamB	MC4100 (RAM1839)	Minor OMP assembly defects	Decreased LamB Expression which can be rescued by suppressor mutations in BamA	Tellez R Jr, Misra R. Substitutions in the BamA β-barrel domain overcome the conditional lethal phenotype of a ΔbamB ΔbamE strain of Escherichia coli. J Bacteriol. 2012 Jan;194(2):317-24. PMC3256650.
	∆bamE	MC4100 (RAM1846)	None	OMP assembly was assessed alongside several BamA mutants	Tellez R Jr, Misra R. Substitutions in the BamA β-barrel domain overcome the conditional lethal phenotype of a ΔbamB ΔbamE strain of Escherichia coli. J Bacteriol. 2012 Jan;194(2):317-24. PMC3256650.
	∆bamB ∆bamE	MC4100 (RAM1860)	Conditionally Lethal	Does not grow on LB at 37C, but on glycerol minimal agar at 30C with severe defects	Tellez R Jr, Misra R. Substitutions in the BamA β-barrel domain overcome the conditional lethal phenotype of a ΔbamB ΔbamE strain of Escherichia coli. J Bacteriol. 2012 Jan;194(2):317-24. PMC3256650.
	∆bamB ∆bamE	MC4100 (JAS204)	Growth defects on LB agar	Can be rescued by an improved σE stress response	Anna Konovalova, Angela M Mitchell, Thomas J Silhavy (2016) A lipoprotein/β-barrel complex monitors lipopolysaccharide integrity transducing information across the outer membrane eLife 5:e15276
	∆bamE	MC4100 (AK-627)	Minor OM assembly defects	Increased sensitivity to Polymxin B, but not globomycin	Anna Konovalova, Angela M Mitchell, Thomas J Silhavy (2016) A lipoprotein/β-barrel complex monitors lipopolysaccharide integrity transducing information across the outer membrane eLife 5:e15276
	∆bamB	MC4100 (JAS185)	Minor OM assembly defects	Decreased assembly of LamB and FhuA, no change for LptD	Schwalm J, Mahoney TF, Soltes GR, Silhavy TJ. Role for Skp in LptD assembly in Escherichia coli. J Bacteriol. 2013 Aug;195(16):3734-42. doi: 10.1128/JB.00431-13. Epub 2013 Jun 14. PMID: 23772069; PMCID: PMC3754580.
	∆bamB	MC4100 (RAM1313)	Minor OM assembly defects	Decreased assembly of OmpF, OmpA and LamB, but not OmpC. Also increases TolC levels	Charlson ES, Werner JN, Misra R. Differential effects of yfgL mutation on Escherichia coli outer membrane proteins and lipopolysaccharide. J Bacteriol. 2006 Oct;188(20):7186-94. doi: 10.1128/JB.00571-06. PMID: 17015657; PMCID: PMC1636225.
	∆bamC	MC4100 (JAS192)	None	Tested growth in LB, OMP assemby via OmpA/LamB expression, and OM permeability. Was found to destabilize the BAM complex	Rigel NW, Schwalm J, Ricci DP, Silhavy TJ.2012.BamE Modulates the Escherichia coli Beta-Barrel Assembly Machine Component BamA. J Bacteriol194:.https://doi.org/10.1128/jb.06426-11
	∆bamE	MC4100 (JAS544)	None	Tested growth in LB, OMP assemby via OmpA/LamB expression, and OM permeability. Was found to destabilize the BAM complex	Rigel NW, Schwalm J, Ricci DP, Silhavy TJ.2012.BamE Modulates the Escherichia coli Beta-Barrel Assembly Machine Component BamA. J Bacteriol194:.https://doi.org/10.1128/jb.06426-11
	∆bamC ∆SurA	MC4100 (JAS384)	Minor Growth defects		Rigel NW, Schwalm J, Ricci DP, Silhavy TJ.2012.BamE Modulates the Escherichia coli Beta-Barrel Assembly Machine Component BamA. J Bacteriol194:.https://doi.org/10.1128/jb.06426-11
	∆bamE ∆SurA	MC4100 (JAS394)	Growth defects		Rigel NW, Schwalm J, Ricci DP, Silhavy TJ.2012.BamE Modulates the Escherichia coli Beta-Barrel Assembly Machine Component BamA. J Bacteriol194:.https://doi.org/10.1128/jb.06426-11
	∆bamB	MC4100 (JAS185)	Minor OMP assembly defects and OM permeability defects	Reduced LamB expression and sensitive to rifampicin and Vancomycin	Rigel NW, Schwalm J, Ricci DP, Silhavy TJ.2012.BamE Modulates the Escherichia coli Beta-Barrel Assembly Machine Component BamA. J Bacteriol194:.https://doi.org/10.1128/jb.06426-11
	∆bamB ∆bamC	MC4100 (JAS609)	Conditionally Lethal	Temperature sensitive	Rigel NW, Schwalm J, Ricci DP, Silhavy TJ.2012.BamE Modulates the Escherichia coli Beta-Barrel Assembly Machine Component BamA. J Bacteriol194:.https://doi.org/10.1128/jb.06426-11
	∆bamC ∆bamE	MC4100 (JAS387)	Growth defects		Rigel NW, Schwalm J, Ricci DP, Silhavy TJ.2012.BamE Modulates the Escherichia coli Beta-Barrel Assembly Machine Component BamA. J Bacteriol194:.https://doi.org/10.1128/jb.06426-11
	∆bamE	MC4100 (JGS212)	None	Discovered a nonessential role for BamE in the BAM complex	Sklar JG, Wu T, Gronenberg LS, Malinverni JC, Kahne D, Silhavy TJ. Lipoprotein SmpA is a component of the YaeT complex that assembles outer membrane proteins in Escherichia coli. Proc Natl Acad Sci U S A. 2007
	∆bamB	MG1655 (∆bamB)	OM permeability defects	Sensitivity to Vancomycin, Actinomycin D, Rifampicin, Erythromycin	Yamamoto K, Yamamoto N, Ayukawa S, Yasutake Y, Ishiya K, Nakashima N. Scaffold size-dependent effect on the enhanced uptake of antibiotics and other compounds by Escherichia coli and Pseudomonas aeruginosa. Sci Rep. 2022 Apr 4;12(1):5609. doi: 10.1038/s41598-022-09635-6. PMID: 35379875; PMCID: PMC8980104.
	∆bamE	MC4100 (AK-790)	None	Found to abolish RcsF/OMP complexes, suggesting a role in the surface exposure of RcsF	Tata M, Konovalova A. Improper Coordination of BamA and BamD Results in Bam Complex Jamming by a Lipoprotein Substrate. mBio. 2019 May 21;10(3):e00660-19. doi: 10.1128/mBio.00660-19. PMID: 31113900; PMCID: PMC6529637.
	bamD depletion	MC4100 (JCM290)	Major growth defects	Increases DegP, whilst decreasing OmpA and LamB expression in the OM	Malinverni, J.C., Werner, J., Kim, S., Sklar, J.G., Kahne, D., Misra, R., Silhavy, T.J., 2006. YfiO stabilizes the YaeT complex and is essential for outer membrane protein assembly in Escherichia coli. Molecular Microbiology 61, 151–164.. https://doi.org/10.1111/j.1365-2958.2006.05211.x
	∆bamB	MC4100 (NR721)	OMP assembly and permeability defects	Sensitive to Bacitracin, novobiocin, rifampicin and erythromycin. Decreased LamB and OmpA expression	Ruiz, N., Falcone, B., Kahne, D., Silhavy, T.J., 2005. Chemical Conditionality. Cell 121, 307–317.. https://doi.org/10.1016/j.cell.2005.02.014
	∆bamB ∆SurA	MC4100 (NR742)	Major OMP assembly defects	Significantly reduced LamB expression	Ruiz, N., Falcone, B., Kahne, D., Silhavy, T.J., 2005. Chemical Conditionality. Cell 121, 307–317.. https://doi.org/10.1016/j.cell.2005.02.014
	∆bamB	MC4100 (NR721)	OMP assembly defects	Reduced levels of LamB and OmpA	Wu, T., Malinverni, J., Ruiz, N., Kim, S., Silhavy, T.J., Kahne, D., 2005. Identification of a Multicomponent Complex Required for Outer Membrane Biogenesis in Escherichia coli. Cell 121, 235–245.. https://doi.org/10.1016/j.cell.2005.02.015
	∆bamC	MC4100 (NR815)	Minor OMP assembly defects	Reduced levels of LamB and OmpA	Wu, T., Malinverni, J., Ruiz, N., Kim, S., Silhavy, T.J., Kahne, D., 2005. Identification of a Multicomponent Complex Required for Outer Membrane Biogenesis in Escherichia coli. Cell 121, 235–245.. https://doi.org/10.1016/j.cell.2005.02.015
	∆bamC, bamB LoF (yfgL8)	MC4100 (NR815)	Minor growth defects	BamB(yfgL8) is a loss-of-function allele with no activity but expression similar to Wt (Ruiz, 2005)	Wu, T., Malinverni, J., Ruiz, N., Kim, S., Silhavy, T.J., Kahne, D., 2005. Identification of a Multicomponent Complex Required for Outer Membrane Biogenesis in Escherichia coli. Cell 121, 235–245.. https://doi.org/10.1016/j.cell.2005.02.015
	bamD depletion	MC4100 (NR814)	OMP assembly defects	Reduced levels of LamB and OmpA	Wu, T., Malinverni, J., Ruiz, N., Kim, S., Silhavy, T.J., Kahne, D., 2005. Identification of a Multicomponent Complex Required for Outer Membrane Biogenesis in Escherichia coli. Cell 121, 235–245.. https://doi.org/10.1016/j.cell.2005.02.015
	bamD depletion, bamB LoF (yfgL8)	MC4100 (NR814)	Lethal	BamB(yfgL8) is a loss-of-function allele with no activity but expression similar to Wt (Ruiz, 2005)	Wu, T., Malinverni, J., Ruiz, N., Kim, S., Silhavy, T.J., Kahne, D., 2005. Identification of a Multicomponent Complex Required for Outer Membrane Biogenesis in Escherichia coli. Cell 121, 235–245.. https://doi.org/10.1016/j.cell.2005.02.015
	∆bamB	MC4100 (∆bamB)	OM permeability defect	Sensitive to Rifampicin and Vancomycin, also causes envelope stress which can be rescued by deletion of ompC, ompF or LamB	Gerken H, Shetty D, Kern B, Kenney LJ, Misra R. Effects of pleiotropic ompR and envZ alleles of Escherichia coli on envelope stress and antibiotic sensitivity. J Bacteriol. 2024 Jun 20;206(6):e0017224. doi: 10.1128/jb.00172-24. Epub 2024 May 29. PMID: 38809006; PMCID: PMC11332150.
	∆bamB	MC4100 (∆bamB)	None	No growth defect in LB at 37C. Significant growth defects alongside ∆tolA	Tan, W. B. , & Chng, S-S (2022). Genetic interaction mapping highlights key roles of the Tol-Pal complex. Molecular Microbiology, 117, 921–936
	∆bamB	MC4100 (NR721)	OMP assembly defects	Reduced levels of OmpC, OmpF, LamB and BamA. Also accumulates excess phospholipids in the OM alongside increased levels of LPS	Shrivastava, R., Jiang, X. and Chng, S.-S. (2017), Outer membrane lipid homeostasis via retrograde phospholipid transport in Escherichia coli. Molecular Microbiology, 106: 395-408.
	bamD depletion	MC4100 (NR814)	OMP assembly defects	Reduced levels of OmpC, OmpF and LamB	Shrivastava, R., Jiang, X. and Chng, S.-S. (2017), Outer membrane lipid homeostasis via retrograde phospholipid transport in Escherichia coli. Molecular Microbiology, 106: 395-408.
	∆bamD (BamA-E470K)	MC4100 (BH2308)	Minor Growth, Major permeability and OM assembly defects	bamD is nonessentail in BamA E470K background. Susceptible to Vancomycin, bacitracin and erythromycin. General reduced OMP expression found via proteomics	E.M. Hart, M. Gupta, M. Wühr, & T.J. Silhavy, The gain-of-function allele bamAE470K bypasses the essential requirement for BamD in β-barrel outer membrane protein assembly, Proc. Natl. Acad. Sci. U.S.A. 117 (31) 18737-18743, https://doi.org/10.1073/pnas.2007696117 (2020).
	∆bamD (BamA-E470K)	MC4100 (BH2308)	OM assembly defects	Reduced expression of OmpA/C/F and LptD whilst maintaining LamB similar to Wt	Hart EM, Silhavy TJ. Functions of the BamBCDE Lipoproteins Revealed by Bypass Mutations in BamA. J Bacteriol. 2020 Oct 8;202(21):e00401-20. doi: 10.1128/JB.00401-20. PMID: 32817097; PMCID: PMC7549358.
	∆bamD (BamA-A496P)	MC4100 (BH2370)	Major Growth, Major permeability and Major OM assembly defects	Sensitive to Vancomycin and Bacitracin. Decreased expression of OmpA/C/F, LamB and LptD	Hart EM, Silhavy TJ. Functions of the BamBCDE Lipoproteins Revealed by Bypass Mutations in BamA. J Bacteriol. 2020 Oct 8;202(21):e00401-20. doi: 10.1128/JB.00401-20. PMID: 32817097; PMCID: PMC7549358.
	∆bamD (BamA-A499S)	MC4100 (BH2372)	Major Growth, Major permeability and OM assembly defects	Sensitive to Vancomycin and Bacitracin. Decreased expression of OmpA/C/F, LamB and LptD	Hart EM, Silhavy TJ. Functions of the BamBCDE Lipoproteins Revealed by Bypass Mutations in BamA. J Bacteriol. 2020 Oct 8;202(21):e00401-20. doi: 10.1128/JB.00401-20. PMID: 32817097; PMCID: PMC7549358.
	∆bamB ∆bamC ∆bamE	MC4100	Lethal	Can be rescued by BamA E470K, A496P (+∆RcsF) and A499S (+∆RcsF) although major defects remain.	Hart EM, Silhavy TJ. Functions of the BamBCDE Lipoproteins Revealed by Bypass Mutations in BamA. J Bacteriol. 2020 Oct 8;202(21):e00401-20. doi: 10.1128/JB.00401-20. PMID: 32817097; PMCID: PMC7549358.
	∆bamB ∆bamC ∆bamE (BamA-E470K)	MC4100 (BH2320)	Growth, Major permeability and Major OM assembly defects	Sensitive to Vancomycin, Bacitracin and Erythromycin. Decreased expression of OmpA/C/F, LamB and no expression of LptD	Hart EM, Silhavy TJ. Functions of the BamBCDE Lipoproteins Revealed by Bypass Mutations in BamA. J Bacteriol. 2020 Oct 8;202(21):e00401-20. doi: 10.1128/JB.00401-20. PMID: 32817097; PMCID: PMC7549358.
	∆bamB ∆bamC ∆bamE (BamA-A496P + ∆RcsF)	MC4100 (BH2323)	Major Growth, Major permeability and Major OM assembly defects	Sensitive to Vancomycin, Bacitracin and Erythromycin. Decreased expression of OmpA/C/F, LamB and no expression of LptD	Hart EM, Silhavy TJ. Functions of the BamBCDE Lipoproteins Revealed by Bypass Mutations in BamA. J Bacteriol. 2020 Oct 8;202(21):e00401-20. doi: 10.1128/JB.00401-20. PMID: 32817097; PMCID: PMC7549358.
	∆bamB ∆bamC ∆bamE (BamA-A499S + ∆RcsF)	MC4100 (BH2327)	Growth, Major permeability and Major OM assembly defects	Sensitive to Vancomycin, Bacitracin and Erythromycin. Decreased expression of OmpA/C/F, and no expression of LptD or LamB	Hart EM, Silhavy TJ. Functions of the BamBCDE Lipoproteins Revealed by Bypass Mutations in BamA. J Bacteriol. 2020 Oct 8;202(21):e00401-20. doi: 10.1128/JB.00401-20. PMID: 32817097; PMCID: PMC7549358.
	∆bamC ∆bamD ∆bamE	MC4100	Lethal	Can be rescued by BamA E470K, A496P and A499S (+∆RcsF) although major defects remain.	Hart EM, Silhavy TJ. Functions of the BamBCDE Lipoproteins Revealed by Bypass Mutations in BamA. J Bacteriol. 2020 Oct 8;202(21):e00401-20. doi: 10.1128/JB.00401-20. PMID: 32817097; PMCID: PMC7549358.
	∆bamC ∆bamD ∆bamE (BamA-E470K)	MC4100 (BH2559)	Major Growth, Major permeability and Major OM assembly defects	Sensitive to Vancomycin and Bacitracin. Decreased expression of OmpA/C/F, LamB and LptD	Hart EM, Silhavy TJ. Functions of the BamBCDE Lipoproteins Revealed by Bypass Mutations in BamA. J Bacteriol. 2020 Oct 8;202(21):e00401-20. doi: 10.1128/JB.00401-20. PMID: 32817097; PMCID: PMC7549358.
	∆bamC ∆bamD ∆bamE (BamA-A496P)	MC4100 (BH2572)	Major Growth, Major permeability and Major OM assembly defects	Sensitive to Vancomycin and Bacitracin. Decreased expression of OmpA/C/F, and no LamB or LptD expression	Hart EM, Silhavy TJ. Functions of the BamBCDE Lipoproteins Revealed by Bypass Mutations in BamA. J Bacteriol. 2020 Oct 8;202(21):e00401-20. doi: 10.1128/JB.00401-20. PMID: 32817097; PMCID: PMC7549358.
	∆bamC ∆bamD ∆bamE (BamA-A499S + ∆RcsF)	MC4100 (BH2574)	Major Growth, Major permeability and Major OM assembly defects	Sensitive to Vancomycin and Bacitracin. Decreased expression of OmpA/C/F, LptD and no LamB expression	Hart EM, Silhavy TJ. Functions of the BamBCDE Lipoproteins Revealed by Bypass Mutations in BamA. J Bacteriol. 2020 Oct 8;202(21):e00401-20. doi: 10.1128/JB.00401-20. PMID: 32817097; PMCID: PMC7549358.
	∆bamB ∆bamC ∆bamE bamD depletion	MC4100	Lethal	BamD depleted via an arabinose-inducible PBAD promoter	Hart EM, Silhavy TJ. Functions of the BamBCDE Lipoproteins Revealed by Bypass Mutations in BamA. J Bacteriol. 2020 Oct 8;202(21):e00401-20. doi: 10.1128/JB.00401-20. PMID: 32817097; PMCID: PMC7549358.
	∆bamB ∆bamC ∆bamE bamD depletion (BamA-E470K)	MC4100 (BH2543)	Major growth defects, Major OMP assembly defects	Significantly decreased expression of OmpA/C/F, LamB and no expression of LptD	Hart EM, Silhavy TJ. Functions of the BamBCDE Lipoproteins Revealed by Bypass Mutations in BamA. J Bacteriol. 2020 Oct 8;202(21):e00401-20. doi: 10.1128/JB.00401-20. PMID: 32817097; PMCID: PMC7549358.
	∆bamB ∆bamC ∆bamE bamD depletion (BamA-A496P + ∆RcsF)	MC4100 (BH2546)	Lethal		Hart EM, Silhavy TJ. Functions of the BamBCDE Lipoproteins Revealed by Bypass Mutations in BamA. J Bacteriol. 2020 Oct 8;202(21):e00401-20. doi: 10.1128/JB.00401-20. PMID: 32817097; PMCID: PMC7549358.
	∆bamB ∆bamC ∆bamE bamD depletion (BamA-A499S + ∆RcsF)	MC4100 (BH2513)	Lethal		Hart EM, Silhavy TJ. Functions of the BamBCDE Lipoproteins Revealed by Bypass Mutations in BamA. J Bacteriol. 2020 Oct 8;202(21):e00401-20. doi: 10.1128/JB.00401-20. PMID: 32817097; PMCID: PMC7549358.
	∆bamB bamD depletion	MC4100 (BH2410)	Lethal	Can be rescued by BamA-E470K	Hart EM, Silhavy TJ. Functions of the BamBCDE Lipoproteins Revealed by Bypass Mutations in BamA. J Bacteriol. 2020 Oct 8;202(21):e00401-20. doi: 10.1128/JB.00401-20. PMID: 32817097; PMCID: PMC7549358.
	∆bamB bamD depletion (BamA-E470K)	MC4100 (BH2413)	Major Growth Defects	RcsF may be required for survival, although inidividual colonies did not survive on agar plates	Hart EM, Silhavy TJ. Functions of the BamBCDE Lipoproteins Revealed by Bypass Mutations in BamA. J Bacteriol. 2020 Oct 8;202(21):e00401-20. doi: 10.1128/JB.00401-20. PMID: 32817097; PMCID: PMC7549358.
	∆bamB	BW25113	OMP assembly defects	Significant loss of OmpC trimerization	Gunasinghe, S.D., Shiota, T., Stubenrauch, C.J., Schulze, K.E., Webb, C.T., Fulcher, A.J., Dunstan, R.A., Hay, I.D., Naderer, T., Whelan, D.R., Bell, T.D.M., Elgass, K.D., Strugnell, R.A., Lithgow, T., 2018. The WD40 Protein BamB Mediates Coupling of BAM Complexes into Assembly Precincts in the Bacterial Outer Membrane. Cell Reports 23, 2782–2794.
	∆bamD (RcsF-G117R)	MC4100	None	Cell viability in ∆bamD background restored by RcsF mutant (G117R)	Kumar S, Konovalova A.2025.Bypassing BamD essentiality by mutations in a non-essential substrate. mBio16:e01769-25.https://doi.org/10.1128/mbio.01769-25
